# Supplementary material for: Validating a Major Quantitative Trait Locus and Predicting Candidate Genes Associated With Kernel Width Through QTL Mapping and RNA-Sequencing Technology Using Near-Isogenic Lines in Maize
Source: Front Plant Sci. 2022 Jun 30;13:935654. doi: 10.3389/fpls.2022.935654 (PMC9280665; doi:10.3389/fpls.2022.935654)
Supplement: Supplementary file 2 [file Table_2.XLS]

## Sheet: Sheet1
Gene_id	start	end	length	Annotation	log2FoldChange	log2FoldChange	log2FoldChange
GRMZM2G124066	31555860	31559126	1974		0.1879	2.141	1.4691
GRMZM2G062650	31805298	31807331	1643		1.2211	-0.20101	0.056004
GRMZM2G120304	31898899	31902299	1401		0.14051	-0.09348	0.13925
GRMZM2G049672	32025488	32033351	2523		-0.24883	0.33866	0.18138
GRMZM2G049895	32034266	32037716	2370		-0.051171	-0.60329	-0.21418
GRMZM2G352042	32038674	32039871	808		0.26376	-0.10825	-0.42208
GRMZM2G049952	32039896	32040669	463		0.23019	0.019105	-0.88355
GRMZM2G049954	32043381	32048518	3420		-0.058637	0.22443	-0.48026
AC200490.3_FG005	32094578	32097652	3015		NA	#NAME?	NA
GRMZM2G083111	32106914	32108587	1057		-0.57035	-0.42223	1.6235
GRMZM2G083150	32111184	32112314	805		0.0086789	0.44918	0.47861
GRMZM2G083176	32125258	32128214	2698		-1.555	-1.5146	-1.5964
GRMZM2G069827	32231832	32240883	1045		0.59397	0.37697	0.40838
GRMZM2G070167	32241094	32242303	980		1.1774	2.2266	1.1148
GRMZM2G070264	32245808	32251234	4400		-0.043798	-0.25018	-0.29313
GRMZM2G081521	32401931	32404579	1667		-0.088146	-0.027013	0.26773
GRMZM2G081719	32410415	32412583	1971		-0.60659	-1.576	-0.80944
GRMZM2G464422	32449556	32450560	816		NA	NA	NA
GRMZM2G339866	32467009	32467818	810		-1.0556	-0.10565	1.3847
GRMZM2G314434	32481398	32483932	492		#NAME?	-0.49177	0.26399
GRMZM2G401294	32511306	32511844	539		0.21742	0.68225	2.87
GRMZM2G099960	32534481	32535195	715		-0.2705	0.57865	1.4616
GRMZM2G401267	32541583	32545018	2395		0.090461	0.31391	-0.73256
GRMZM2G451975	32720982	32722838	1857		-1.3471	-2.261	-0.58688
GRMZM2G170307	32780240	32783181	1334		0.13746	0.14363	0.53913
GRMZM2G470981	32783855	32792053	1266		Inf	Inf	Inf
GRMZM2G132936	32949193	32958127	3399		-0.84632	0.1023	0.07284
GRMZM2G111164	33058990	33062922	1641		-0.28554	-0.66744	0.32867
GRMZM2G111200	33063427	33066135	1552		0.015386	-0.23266	0.32906
GRMZM2G411786	33071437	33074424	2637		-0.23862	0.63432	-0.1331
GRMZM2G058881	33127662	33129415	1050		NA	Inf	-0.84626
GRMZM2G058896	33157785	33163820	383		5.7495	6.7047	5.8628
AC200904.3_FG003	33171202	33175006	1518		NA	NA	NA
GRMZM2G359185	33175661	33182949	2694		NA	NA	Inf
AC208895.3_FG004	33198964	33205072	1605		NA	NA	NA
AC208895.3_FG001	33252367	33259299	1896		NA	NA	NA
GRMZM2G160747	33349699	33351132	1434		Inf	Inf	NA
GRMZM2G031364	33503029	33504721	1182		1.0698	1.413	3.4124
GRMZM2G031239	33505609	33511064	1772		0.24517	0.4147	-0.15885
GRMZM2G031043	33556709	33563069	2031		0.16037	0.19155	0.31904
GRMZM2G328893	33565965	33571557	1817		-1.2111	-1.7684	-2.6826
GRMZM2G464246	33606691	33609683	2754		NA	Inf	NA
GRMZM2G134149	33741291	33744515	1574		0.28404	0.39542	-0.32679
GRMZM2G134178	33744593	33746182	1458		1.0191	1.8798	2.3773
GRMZM2G134182	33763992	33765594	1243		1.7574	2.4785	2.9541
